# Supplementary material for: Study on the Salivary Microbial Alteration of Men With Head and Neck Cancer and Its Relationship With Symptoms in Southwest China
Source: Front Cell Infect Microbiol. 2020 Nov 6;10:514943. doi: 10.3389/fcimb.2020.514943 (PMC7685052; doi:10.3389/fcimb.2020.514943)
Supplement: Supplementary File 1 — Table of ASVs for 56 HNC patients and 64 healthy controls. [file DataSheet_1.zip]

Archive with 5 entries (5 files):
- Supplementary File 1.xlsx
- Supplementary File 2.xlsx
- Supplementary Table 1.docx
- Supplementary Table 2.docx
- Supplementary Table 3.docx
