# Supplementary material for: Study on the Salivary Microbial Alteration of Men With Head and Neck Cancer and Its Relationship With Symptoms in Southwest China
Source: Front Cell Infect Microbiol. 2020 Nov 6;10:514943. doi: 10.3389/fcimb.2020.514943 (PMC7685052; doi:10.3389/fcimb.2020.514943)
Supplement: Supplementary File 1 — Table of ASVs for 56 HNC patients and 64 healthy controls. [file DataSheet_1.zip › Supplementary File 2.xlsx]

## Sheet: Sheet1
HNC Prediction combing microbiome $ symptom using logistic regression
	B	Standard error	Walds	freedom	P value	odds ratios	Exposure 95%CI			Hosmer-Lemeshow test
							lower limit	upper limit		Chi-square value	freedom	significace
Capnocytophaga	0.004	0.001	18.763	1	0	1.004	1.002	1.006		15.371	8	0.052
smoking(1)	2.197	0.856	6.586	1	0.01	8.999	1.681	48.189
drinking(1)	0.619	0.545	1.292	1	0.256	1.857	0.639	5.401				predict results		Accuracy (%)
age	-0.027	0.026	1.026	1	0.311	0.974	0.924	1.025				0	1
Constant	-2.534	1.893	1.792	1	0.181	0.079				actual results	0	54	10	84.4
											1	15	41	73.2
										Overall predicting accuracy(%)				79.2
	B	Standard error	Walds	freedom	P value	odds ratios	Exposure 95%CI			Chi-square value	freedom	significace
							lower limit	upper limit		6.941	8	0.543
Capnocytophaga	0.002	0.001	4.047	1	0.044	1.002	1	1.004
VoiceSymptom(1)	6.171	1.453	18.032	1	0	478.539	27.732	8257.72				predict results		Accuracy (%)
smoking(1)	1.78	1.546	1.325	1	0.25	5.928	0.286	122.811				0	1
drinking(1)	2.222	1.334	2.774	1	0.096	9.227	0.675	126.121		actual results	0	63	1	98.4
age	-0.008	0.042	0.039	1	0.843	0.992	0.913	1.077			1	8	48	85.7
Constant	-5.55	3.019	3.379	1	0.066	0.004				Overall predicting accuracy(%)				92.5
		Mean	HNC odds ratios
Capnocytophaga	Health(n=64)	263.859	1
Capnocytophaga	HNC(n=56)	613.982	4.04587
Potential confounders such as age, smoking, alcohol consumption were adjusted.
